# Supplementary material for: Gene Expression Order Attributed to Genome Reduction and the Steady Cellular State in Escherichia coli
Source: Front Microbiol. 2018 Sep 20;9:2255. doi: 10.3389/fmicb.2018.02255 (PMC6158460; doi:10.3389/fmicb.2018.02255)
Supplement: Supplementary file 1 [file Table_1.XLSX]

## Sheet: Table S1
Table S1. Summary of growth profile-associated transcriptomes. Condition, Repetition, and Strain name represent the experimental conditions, the biological replications (N=2~7), and the details of the genotypes, respectively. The growth conditions of medium and temperature (Temp.) and the mean growth rate are summarized according to the original records. 56 transcriptome variations are numbered (…
No.	Condition	Repetition	Strain name	Medium	Temp. (℃)	Genome type	Cellular state	Growth rate (h-1)	Slope (r)
1	heat	3	MDS42	M63	45	Reduced	unsteady	0	2.276
2	heat	3	MDS42ΔgalK::Ptet-gfp-kan	M63	40	Reduced	steady	0.56	2.546
3	heat	3	MDS42ΔgalK::Ptet-gfp-kan	M63	41.5	Reduced	steady	0.36	2.637
4	heat	3	MDS42ΔgalK::Ptet-gfp-kan	M63	41.8	Reduced	steady	0.23	2.717
5	osmotic pressure	3	MDS42ΔgalK::Ptet-gfp-kan	M63 NaCl 0.20 M	37	Reduced	steady	0.52	2.822
6	osmotic pressure	3	MDS42ΔgalK::Ptet-gfp-kan	M63 NaCl 0.45 M	37	Reduced	steady	0.33	2.474
7	osmotic pressure	3	MDS42ΔgalK::Ptet-gfp-kan	M63 NaCl 0.55 M	37	Reduced	steady	0.22	2.434
8	regular	7	MDS42	M63	37	Reduced	steady	0.738571	2.47
9	regular	3	MDS42ΔgalK::Ptet-gfp-kan	M63	37	Reduced	steady	0.76	2.406
10	starvation	3	MDS42ΔgalK::Ptet-gfp-kan	M63 SHX 50 ng/ml	37	Reduced	steady	0.59	2.504
11	starvation	3	MDS42ΔgalK::Ptet-gfp-kan	M63 SHX 100 ng/ml	37	Reduced	steady	0.44	2.48
12	starvation	3	MDS42ΔgalK::Ptet-gfp-kan	M63 SHX 150 ng/ml	37	Reduced	steady	0.28	2.468
13	heat	2	DH1ΔleuB::gfpuv5-kmr (Anc)	M63 Leu 2 mM	44.8	Full Length	unsteady	0	2.456
14	heat	2	DH1ΔleuB::gfpuv5-kmr (41B)	M63 Leu 2 mM	44.8	Full Length	unsteady	0	2.452
15	heat	2	DH1ΔleuB::gfpuv5-kmr (43B)	M63 Leu 2 mM	44.8	Full Length	unsteady	0	2.264
16	heat	2	DH1ΔleuB::gfpuv5-kmr (45L)	M63 Leu 2 mM	44.8	Full Length	unsteady	0	2.247
17	starvation	3	DH1 ΔintC::Ptrc-dsred.t4-tetR-PEM7-zeo ΔgalK::PtetA-gfpuv5	M63	37	Full Length	unsteady	0.381955	2.534
18	starvation	3	DH1 ΔhisB::cat ΔintC::Ptrc-dsred.t4-tetR-PEM7-zeo ΔgalK::PtetA-gfpuv5	M63	37	Full Length	unsteady	0.215293	2.398
19	starvation	3	DH1 ΔhisC::cat ΔintC::Ptrc-dsred.t4-tetR-PEM7-zeo ΔgalK::PtetA-gfpuv5	M63	37	Full Length	unsteady	0.356215	2.467
20	starvation	3	DH1 ΔhisD::cat ΔintC::Ptrc-dsred.t4-tetR-PEM7-zeo ΔgalK::PtetA-gfpuv5	M63	37	Full Length	unsteady	0.127472	2.422
21	starvation	3	DH1 ΔhisF::cat ΔintC::Ptrc-dsred.t4-tetR-PEM7-zeo ΔgalK::PtetA-gfpuv5	M63	37	Full Length	unsteady	0.598869	2.483
22	starvation	3	DH1 ΔhisG::cat ΔintC::Ptrc-dsred.t4-tetR-PEM7-zeo ΔgalK::PtetA-gfpuv5	M63	37	Full Length	unsteady	0.262432	2.534
23	heat	3	MG1655	M63	45	Full Length	unsteady	0	2.351
24	heat	2	DH1ΔleuB::gfpuv5-kmr (Anc)	M63 Leu 2 mM	44.8	Full Length	unsteady	0	2.397
25	heat	2	DH1ΔleuB::gfpuv5-kmr (41B)	M63 Leu 2 mM	44.8	Full Length	unsteady	0	2.326
26	heat	2	DH1ΔleuB::gfpuv5-kmr (43B)	M63 Leu 2 mM	44.8	Full Length	unsteady	0	2.328
27	heat	2	DH1ΔleuB::gfpuv5-kmr (45L)	M63 Leu 2 mM	44.8	Full Length	unsteady	0	2.258
28	starvation	3	DH1 ΔintC::Ptrc-dsred.t4-tetR-PEM7-zeo ΔgalK::PtetA-gfpuv5	M63	37	Full Length	unsteady	0	2.514
29	starvation	3	DH1 ΔhisB::cat ΔintC::Ptrc-dsred.t4-tetR-PEM7-zeo ΔgalK::PtetA-gfpuv5	M63	37	Full Length	unsteady	0	2.531
30	starvation	3	DH1 ΔhisC::cat ΔintC::Ptrc-dsred.t4-tetR-PEM7-zeo ΔgalK::PtetA-gfpuv5	M63	37	Full Length	unsteady	0	2.462
31	starvation	3	DH1 ΔhisD::cat ΔintC::Ptrc-dsred.t4-tetR-PEM7-zeo ΔgalK::PtetA-gfpuv5	M63	37	Full Length	unsteady	0	2.566
32	starvation	3	DH1 ΔhisF::cat ΔintC::Ptrc-dsred.t4-tetR-PEM7-zeo ΔgalK::PtetA-gfpuv5	M63	37	Full Length	unsteady	0	2.61
33	starvation	3	DH1 ΔhisG::cat ΔintC::Ptrc-dsred.t4-tetR-PEM7-zeo ΔgalK::PtetA-gfpuv5	M63	37	Full Length	unsteady	0	2.45
34	heat	3	DH1ΔleuB::gfpuv5-kmr (type II)	M63 Leu 2 mM	44.7	Full Length	steady	0.303333	2.396
35	heat	3	DH1ΔleuB::gfpuv5-kmr (type III)	M63 Leu 2 mM	44.7	Full Length	steady	0.3	2.292
36	heat	3	DH1ΔleuB::gfpuv5-kmr (41B)	M63 Leu 2 mM	41.2	Full Length	steady	0.653333	2.502
37	heat	3	DH1ΔleuB::gfpuv5-kmr (43B)	M63 Leu 2 mM	43.2	Full Length	steady	0.513333	2.338
38	heat	3	DH1ΔleuB::gfpuv5-kmr (45L)	M63 Leu 2 mM	44.8	Full Length	steady	0.453333	2.376
39	regular	7	MG1655	M63	37	Full Length	steady	0.685714	2.471
40	regular	3	DH1 ΔintC::Ptrc-dsred.t4-tetR-PEM7-zeo ΔgalK::PtetA-gfpuv5	M63 His 1 mM	37	Full Length	steady	0.465719	2.366
41	regular	3	DH1 ΔhisB::cat ΔintC::Ptrc-dsred.t4-tetR-PEM7-zeo ΔgalK::PtetA-gfpuv5	M63 His 1 mM	37	Full Length	steady	0.411057	2.363
42	regular	3	DH1 ΔhisC::cat ΔintC::Ptrc-dsred.t4-tetR-PEM7-zeo ΔgalK::PtetA-gfpuv5	M63 His 1 mM	37	Full Length	steady	0.507506	2.366
43	regular	3	DH1 ΔhisD::cat ΔintC::Ptrc-dsred.t4-tetR-PEM7-zeo ΔgalK::PtetA-gfpuv5	M63 His 1 mM	37	Full Length	steady	0.395724	2.4
44	regular	3	DH1 ΔhisF::cat ΔintC::Ptrc-dsred.t4-tetR-PEM7-zeo ΔgalK::PtetA-gfpuv5	M63 His 1 mM	37	Full Length	steady	0.478739	2.41
45	regular	3	DH1 ΔhisG::cat ΔintC::Ptrc-dsred.t4-tetR-PEM7-zeo ΔgalK::PtetA-gfpuv5	M63 His 1 mM	37	Full Length	steady	0.379124	2.37
46	regular	3	DH1ΔleuB::gfpuv5-kmr (type II)	M63 Leu 2 mM	36.9	Full Length	steady	0.493333	2.374
47	regular	3	DH1ΔleuB::gfpuv5-kmr (type III)	M63 Leu 2 mM	36.9	Full Length	steady	0.553333	2.389
48	regular	3	DH1ΔleuB::gfpuv5-kmr (Anc)	M63 Leu 2 mM	36.9	Full Length	steady	0.446667	2.545
49	regular	3	DH1ΔleuB::gfpuv5-kmr (41B)	M63 Leu 2 mM	36.9	Full Length	steady	0.68	2.467
50	regular	3	DH1ΔleuB::gfpuv5-kmr (43B)	M63 Leu 2 mM	36.9	Full Length	steady	0.623333	2.345
51	regular	3	DH1ΔleuB::gfpuv5-kmr (45L)	M63 Leu 2 mM	36.9	Full Length	steady	0.606667	2.371
52	regular	3	DH1ΔleuB::gfpuv5-kmr (37L)	M63 Leu 2 mM	36.9	Full Length	steady	0.623333	2.407
53	regular	3	DH1 ΔintC::Ptrc-dsred.t4-tetR-PEM7-zeo ΔgalK::PtetA-gfpuv5	M63	37	Full Length	steady	0.357101	2.331
54	regular	3	DH1 ΔhisB::cat ΔintC::Ptrc-dsred.t4-tetR-PEM7-zeo ΔgalK::PtetA-gfpuv5	M63	37	Full Length	steady	0.253815	2.597
55	regular	3	DH1 ΔhisC::cat ΔintC::Ptrc-dsred.t4-tetR-PEM7-zeo ΔgalK::PtetA-gfpuv5	M63	37	Full Length	steady	0.393302	2.336
56	regular	3	DH1 ΔhisF::cat ΔintC::Ptrc-dsred.t4-tetR-PEM7-zeo ΔgalK::PtetA-gfpuv5	M63	37	Full Length	steady	0.402947	2.553
